# Supplementary material for: ASAP: a platform for gene functional analysis in Angelica sinensis
Source: BMC Genomics. 2024 Jan 23;25:96. doi: 10.1186/s12864-024-09971-z (PMC10804808; doi:10.1186/s12864-024-09971-z)
Supplement: Supplementary file 1 — Additional file 1: Table S1. Summary of RNA-seq datasets collected in Angelica sinensis. Table S2. Genes co-expressed with AsMYB3. Table S3. KEGG enrichment analysis result for AsMYB3 co-expressed genes. Table S4. Genes co-expressed with AsFT. [file 12864_2024_9971_MOESM1_ESM.xlsx]

## Sheet: Table S1
Table S1. Summary of RNA-seq datasets collected in Angelica sinensis.
Accession (SPR)	Accession (SRA)	Discription	Overall Mapping ratio
SRP232992: Uncovering the bolting mechanism of Angelica sinensis by comparing the transcripts in unbolted to bolted plants	SRR10524260	unbolted	0.8821
	SRR10524261	unbolted	0.9071
	SRR10524262	bolted plants	0.8498
	SRR10524263	bolted plants	0.9188
	SRR10524264	unbolted	0.776
	SRR10524265	bolted plants	0.8919
SRP233159: Mixed samples of the second leaf from the apex and lateral roots (1:1, g/g fresh weight) of 3-year-old plants were collected (n = 20 plants) at four different growth stages on 14 May (S1), 21 May (S2), 28 May (S3) and 12 June 2019 (S4)	SRR10528159	S4-1	0.8771
	SRR10528160	S3-3	0.8436
	SRR10528161	S3-2	0.8353
	SRR10528162	S3-1	0.8605
	SRR10528163	S2-3	0.8877
	SRR10528164	S2-2	0.8974
	SRR10528165	S2-1	0.889
	SRR10528166	S1-3	0.8783
	SRR10528167	S4-3	0.8613
	SRR10528168	S4-2	0.855
	SRR10528169	S1-2	0.875
	SRR10528170	S1-1	0.903
SRP339762 :Two varieties of Angelica sinensis (Mingui 1 (C1) and Mingui 2 (C2)) exposed to enhanced Ultraviolet-B (UV-B) radiation. The stress intensity of UV was set at two levels, natural light (U0) and the radiation dose equivalent at 2,600 m above sea level (or 14.11 kJ⋅m–2⋅D–1, Ut). Hence, the four treatment groups were: C1 plants exposed to U0 (U0C1), C2 plants exposed to U0 (U0C2), C1 plan…	SRR16167587	UtC2_1	0.9155
	SRR16167588	U0C2_3	0.9022
	SRR16167589	U0C2_2	0.911
	SRR16167590	U0C2_1	0.9205
	SRR16167591	UtC1_3	0.9275
	SRR16167592	UtC1_2	0.9177
	SRR16167593	UtC1_1	0.9143
	SRR16167594	U0C1_3	0.942
	SRR16167595	UtC2_3	0.9171
	SRR16167596	UtC2_2	0.9243
	SRR16167597	U0C1_2	0.9405
	SRR16167598	U0C1_1	0.8686
SRP347095:Angelica sinensis cultivar:Mingui 1 and Mingui 2 Transcriptome or Gene expression	SRR16993327	M2-2 leaves and petioles	0.8803
	SRR16993328	M2-1 leaves and petioles	0.869
	SRR16993329	M1-3 leaves and petioles	0.8722
	SRR16993330	M1-2 leaves and petioles	0.872
	SRR16993331	M1-1 leaves and petioles	0.8681
	SRR16993332	M2-3 leaves and petioles	0.8693
SRP435493：Transcriptome Data of Early Bolting and Normal Plants of Two Angelica Cultivars	SRR24391456	leaf1 of early bolting plants of MinguiNO.2	0.9079
	SRR24391457	leaf3 of normal plants of MinguiNO.4	0.8792
	SRR24391458	leaf2 of normal plants of MinguiNO.4	0.8693
	SRR24391459	leaf1 of normal plants of MinguiNO.4	0.9206
	SRR24391460	leaf3 of early bolting plants of MinguiNO.2	0.9285
	SRR24391461	leaf2 of early bolting plants of MinguiNO.2	0.9297
	SRR24391462	leaf1 of early bolting plants of MinguiNO.2	0.9187
	SRR24391463	leaf3 of normal plants of variety2	0.8961
	SRR24391464	leaf3 of early bolting plants of MinguiNO.4	0.897
	SRR24391465	leaf2 of early bolting plants of MinguiNO.4	0.8252
	SRR24391466	leaf2 of normal plants of variety2	0.8715
	SRR24391467	leaf1 of normal plants of variety2	0.8499
SRP174949: Integrated Analysis of Chemical and Transcriptome Reveals the Comprehensive Characteristics of Different Medicinal Parts of Angelica	SRR8381944	Angelica sinensis_root_Body_1	0.826
	SRR8381946	Angelica sinensis_root_Head_1	0.8544
	SRR8381947	Angelica sinensis_root_Head_2	0.6706
	SRR8381948	Angelica sinensis_root_Tail_1	0.6549

## Sheet: Table S2
Table S2. Genes co-expressed with AsMYB3.
ID	Best Hit Arabidopsis	Annotation	PCC	Relationship
AS05G01648	AT4G09460.1	myb domain protein 6	1	positive
AS04G01763	AT5G08640.1	flavonol synthase 1	0.890636	positive
AS04G02148	AT1G27940.1	P-glycoprotein 13	0.886963	positive
AS08G01054	AT4G04890.1	protodermal factor 2	0.877827	positive
AS06G02143	AT3G16520.3	UDP-glucosyl transferase 88A1	0.877252	positive
AS04G02158	AT3G51240.1	flavanone 3-hydroxylase	0.8751	positive
AS07G00408	AT1G11410.1	S-locus lectin protein kinase family protein	0.868189	positive
AS06G01670	AT1G78570.1	rhamnose biosynthesis 1	0.863859	positive
AS07G01160	AT1G10370.1	Glutathione S-transferase family protein	0.861106	positive
AS05G00524	AT1G36160.1	acetyl-CoA carboxylase 1	0.860299	positive
AS01G01298	AT3G44890.1	ribosomal protein L9	0.85126	positive
AS06G00410	AT5G17050.1	UDP-glucosyl transferase 78D2	0.850644	positive
AS07G01715	AT2G18560.1	UDP-Glycosyltransferase superfamily protein	0.850629	positive
AS03G00525	AT3G55120.1	Chalcone-flavanone isomerase family protein	0.850071	positive
AS07G00411	AT1G11410.1	S-locus lectin protein kinase family protein	0.843818	positive
AS07G00850	AT2G38110.1	glycerol-3-phosphate acyltransferase 6	0.842461	positive
AS10G02832	AT3G60340.1	alpha/beta-Hydrolases superfamily protein	0.841995	positive
AS11G01847	AT2G37730.1	glycosyltransferase (DUF604)	0.841083	positive
AS05G02154	AT5G13930.1	Chalcone and stilbene synthase family protein	0.83843	positive
AS05G02764	AT1G09850.1	xylem bark cysteine peptidase 3	0.824536	positive
AS04G02146	AT2G17800.1	RAC-like 1	0.798405	positive
AS10G02073	--		0.752667	positive
AS04G00516	AT5G61220.1	LYR family of Fe/S cluster biogenesis protein	-0.734085	negative
AS09G00458	--		-0.732228	negative
AS10G00151	AT4G14615.1	sporulation-specific protein	-0.72605	negative
AS07G02936	AT2G23610.1	methyl esterase 3	-0.699979	negative
AS06G01381	AT3G18510.1	ATP-dependent helicase/nuclease subunit	-0.697527	negative
AS06G00725	AT5G53650.1	ABC transporter A family protein	-0.69361	negative

## Sheet: Table S3
Table S3. KEGG enrichment analysis result for AsMYB3 co-expressed genes.
Gene Set Name(NO. Genes)	Description	Category	NO. Genes in Overlap (k)	p value	FDR
FLAVONOID_BIOSYNTHESIS(37)	Flavonoid biosynthesis	KEGG	4	5.03e-09	4.09e-07
BIOSYNTHESIS_OF_SECONDARY_METABOLITES(1584)	Biosynthesis of secondary metabolites	KEGG	7	9.47e-06	0.000257
METABOLIC_PATHWAYS(3951)	Metabolic pathways	KEGG	10	9.48e-06	0.000257
AFLATOXIN_BIOSYNTHESIS(1)	Aflatoxin biosynthesis	KEGG	1	0.00102	0.0207
ANTHOCYANIN_BIOSYNTHESIS(3)	Anthocyanin biosynthesis	KEGG	1	0.00203	0.033
FATTY_ACID_METABOLISM(156)	Fatty acid metabolism	KEGG	2	0.00292	0.0396

## Sheet: Table S4
Table S4. Genes co-expressed with AsFT.
ID	Best Hit Arabidopsis	Annotation	PCC	Relationship
AS07G00159	AT1G65480.1	PEBP (phosphatidylethanolamine-binding protein) family protein	1	positive
AS05G00426	AT3G15510.1	NAC domain containing protein 2	0.922166	positive
AS04G01157	--		0.893393	positive
AS08G00836	AT2G25890.1	Oleosin family protein	0.879087	positive
AS06G01786	AT2G32940.1	Argonaute family protein	0.875334	positive
AS11G01738	AT3G55240.1	Plant protein 1589 of unknown function	0.866311	positive
AS01G03380	AT5G51810.1	gibberellin 20 oxidase 2	0.844042	positive
AS02G00199	AT4G10770.1	oligopeptide transporter 7	0.84138	positive
AS08G00445	AT1G13960.1	WRKY DNA-binding protein 4	0.837536	positive
AS05G00923	AT5G60910.1	AGAMOUS-like 8	0.827328	positive
AS02G03818	--		0.824648	positive
AS01G01129	AT5G59050.4	G patch domain protein	0.82074	positive
AS04G03166	--		0.810473	positive
AS03G00772	--		0.804095	positive
AS08G01609	AT5G45960.1	GDSL-like Lipase/Acylhydrolase superfamily protein	0.801761	positive
AS03G02257	AT3G21460.1	Glutaredoxin family protein	0.800284	positive
AS09G00305	AT1G34040.1	Pyridoxal phosphate (PLP)-dependent transferases superfamily protein	0.799872	positive
AS03G02545	--		0.796148	positive
AS11G01523	AT5G01520.1	RING/U-box superfamily protein	0.794265	positive
AS03G02844	--		0.792398	positive
AS04G03298	AT3G01190.1	Peroxidase superfamily protein	0.7859	positive
AS03G02348	--		0.783738	positive
AS04G01050	AT5G60910.1	AGAMOUS-like 8	0.775683	positive
AS07G01779	--		0.770898	positive
AS10G00032	--		0.765145	positive
AS08G00478	AT3G02310.1	K-box region and MADS-box transcription factor family protein	0.763998	positive
AS06G03546	AT5G03990.1	FK506-binding-like protein	0.760519	positive
AS09G02483	--		0.759975	positive
AS01G00558	AT1G28200.1	FH interacting protein 1	0.75866	positive
AS09G02491	AT4G23180.1	cysteine-rich RLK (RECEPTOR-like protein kinase) 10	0.756034	positive
AS08G00966	--		0.755291	positive
AS07G02083	--		0.745924	positive
AS09G00394	--		0.740707	positive
AS07G01309	--		0.738372	positive
AS01G03674	--		0.735716	positive
AS04G02437	AT5G02850.1	hydroxyproline-rich glycoprotein family protein	0.724362	positive
AS10G00225	AT4G35600.1	Protein kinase superfamily protein	0.701886	positive
AS05G03445	AT2G03500.1	Homeodomain-like superfamily protein	0.690222	positive
AS11G00818	AT5G06710.1	homeobox leucine zipper protein	0.661564	positive
AS04G01000	--		0.645481	positive
AS04G03625	AT1G35830.1	VQ motif-containing protein	0.619634	positive
